# Supplementary material for: Trustworthy deep learning framework for the detection of abnormalities in X-ray shoulder images
Source: PLoS One. 2024 Mar 11;19(3):e0299545. doi: 10.1371/journal.pone.0299545 (PMC10927121; doi:10.1371/journal.pone.0299545)
Supplement: S1 Appendix — 1.1 -Grad-CAM and Score- Grad-CAM analyses of Negative shoulder X-ray image. 1.2 -Grad-CAM and Score- Grad-CAM analyses of Negative shoulder X-ray image. 1.3 -Grad-CAM and Score- Grad-CAM analyses of Negative shoulder X-ray image. 1.4 -Grad-CAM and Score- Grad-CAM analyses of Negative shoulder X-ray image. 1.5 -Grad-CAM and Score- Grad-CAM analyses of Negative shoulder X-ray image. 1.6 -Grad-CAM and Score- Grad-CAM analyses of Negative shoulder X-ray image.1.7 -Grad-CAM and Score- Grad-CAM analyses of Negative shoulder X-ray image. (ZIP) [file pone.0299545.s001.zip]

Archive with 7 entries (7 files):
- App1.7.png
- App1.1.png
- App1.2.png
- App1.3.png
- App1.4.png
- App1.5.png
- App1.6.png
