# Supplementary material for: Trustworthy deep learning framework for the detection of abnormalities in X-ray shoulder images
Source: PLoS One. 2024 Mar 11;19(3):e0299545. doi: 10.1371/journal.pone.0299545 (PMC10927121; doi:10.1371/journal.pone.0299545)
Supplement: S2 Appendix — 2.1 -Grad-CAM and Score- Grad-CAM analyses of Positive shoulder X-ray image. 2.2 -Grad-CAM and Score- Grad-CAM analyses of Positive shoulder X-ray image. 2.3 -Grad-CAM and Score- Grad-CAM analyses of Positive shoulder X-ray image. 2.4 -Grad-CAM and Score- Grad-CAM analyses of Positive shoulder X-ray image. 2.5 -Grad-CAM and Score- Grad-CAM analyses of Positive shoulder X-ray image. 2.6 -Grad-CAM and Score- Grad-CAM analyses of Positive shoulder X-ray image. (ZIP) [file pone.0299545.s002.zip]

Archive with 6 entries (6 files):
- App2.6.png
- App2.1.png
- App2.2.png
- App2.3.png
- App2.4.png
- App2.5.png
